# Supplementary material for: The fission yeast MTREC complex targets CUTs and unspliced pre-mRNAs to the nuclear exosome
Source: Nat Commun. 2015 May 20;6:7050. doi: 10.1038/ncomms8050 (PMC4455066; doi:10.1038/ncomms8050)
Supplement: Supplementary Data 1 — Intensity-based absolute quantification (iBAQ) of the purified proteins. The table summarizes the results of the LC-MS/MS analysis of the purified total protein fractions showing the iBAQ of the identified proteins. The abundance of the indicated proteins was color-coded, as in Supplementary Figure 1. (Black: = 2.5% of the bait, Gray: = 0.5% but < 2.5% of the bait, White: non-significant or < 0.5% of the bait). Colored borders indicate the different submodules of the MTREC complex, as identified in the analysis. [file ncomms8050-s2.xlsx]

## Sheet: iBAQ No
Intensity-based absolute quantification (iBAQ) of the purified proteins
Prot.ID	Name	Descr	empty	Mtl1	Mtl1	Mtl1	Mtl1	Mtl1	Red1	Red1	Red1	Red1	Red1	Red5	Red5	Red5	Red5	Red5	Ars2	Cbc1	Nrl1	Ctr1	Mtl1	Mtl1	Mtl1	Mtl1
					red1Δ	pab2Δ	iss10Δ	rmn1Δ		pab2Δ	rrp6Δ	iss10Δ	rmn1Δ		red1Δ	pab2Δ	iss10Δ	rmn1Δ					Iss10	Cbc1	Pab2	(Neg)
SPAC17H9.02	Mtl1	TRAMP complex ATP-dependent RNA helicase (predicted)		64813000	48816000	27840000	105340000	101530000	49887000	20840000	7045500	429040000	49225000	3080900	53129	38565	4100300	1884400	2313600	401740	20128000	1687800	11588000	2788000	11588000	161110
SPAC1006.03c	Red1	RNA elimination defective protein Red1		45868000	31709	15273000	72980000	70059000	42647000	16251000	5507200	269090000	34145000	3085500	5924.8	86544	4353800	2893400	2656200	503890	35816	597.27	13144000	2977300	13725000	191490
SPBC725.08	Ars2	zf-C2H2 type zinc finger protein, implicated in RNAi (predicted)		7244700	14012	396040	11183000	6015400	3639400	521840	767000	18192000	1367500	693680	69279	27276	817330	721260	113170000	3753300	101760	15829	2240300	1334100	2638200	18231
SPAC6G10.07	Cbc1	nuclear cap-binding complex large subunit (predicted)		3574800	18044	191110	5812500	2528000	1274800	162410	321350	6295000	290940	422220	87218	26076	425960	271350	11655000	25407000	107540	0	1025800	1571200	1005700	8124.8
SPBC13A2.01c	Cbc2	nuclear cap-binding complex small subunit (predicted)		4338100	197280	164580	5329600	2349400	1414800	306520	445820	6832100	412620	465700	98257	9123.3	294280	370640	23331000	37645000	908870	14065	1247600	1637100	2623800	29748
SPBC16E9.12c	Pab2	poly(A) binding protein Pab2		8403100	48586	10140	18121000	2959200	1161800	0	1616800	2817400	608960	2094000	1185700	17818	2746700	2074900	272120	80568	59319	16965	1339400	415360	28538000	27200
SPBC337.12	Red5	human ZC3H3 homolog		5671700	13030	9936.5	6384500	2603200	1099800	10594	291350	6981700	368100	11871000	11724000	7106000	15480000	28207000	0	8947.3	9235.6	0	967440	263030	4015600	14042
SPBC902.04	Rmn1	RNA-binding protein		13947000	50601	46238	15287000	0	2623100	37981	1656000	10749000	0	2610200	1452900	9315	3460900	0	205010	59173	11375	0	2974100	1432300	6462700	31432
SPCC736.12c	Mmi1	YTH family RNA binding protein Mmi1		2885000	424550	1118000	1180300	5300700	21489000	3578400	925780	6144600	6103900	836180	763200	185460	428190	1531300	1749100	316040	721850	48653	2069200	2317600	3976400	21018
SPAC7D4.14c	Iss10	sequence orphan		9939300	13423	3060900	18776	13436000	7119700	2118600	1178200	116410	6997400	730850	522.4	16791	1001	881710	526610	95548	32512	5047.8	7770600	752980	3468000	41485
SPBC646.04	Pla1	poly(A) polymerase Pla1		1232500	106490	866150	4117800	3178500	1578300	935320	370990	4476000	835060	212970	47753	118260	187790	211540	22719	68184	22050	0	693860	247500	1069400	14630
SPBC20F10.05	Nrl1	NRDE-2 family protein (predicted)		1012100	6320200	489240	2398100	1532900	14574	71347	794.79	69623	3760.1	26235	2371.5	10700	2504.3	6824.4	2828.8	3588.6	10430000	150530	79380	5153.7	14474	0
SPAC140.04	Ctr1	conserved eukaryotic protein, human CCDC174 ortholog		1160300	7216900	277910	2523100	1561300	37382	61468	21351	147460	42715	18347	44873	25695	13123	18563	0	21615	9830400	769170	189800	38547	222140	3490.4
SPAC29A4.08c	Prp19	ubiquitin-protein ligase E4		1090400	4761700	813760	3895600	1950900	1807900	572270	141210	8168200	778110	324100	323410	244290	262600	554070	1096400	677240	10198000	2346200	297180	285950	907600	8418.6
SPAC644.12	Cdc5	splicing factor, Prp19 complex subunit Cdc5		175480	934160	195500	965280	609110	755780	248300	38919	2371800	319370	200210	218770	111850	210980	266860	344230	536020	2554000	494760	165360	89674	155690	1272.9
SPBC18H10.10c	Saf4	splicing associated factor Saf4		0	64797	0	60152	21806	30388	0	3841.4	31558	6124.1	0	0	0	0	6177.3	0	0	130330	36495	4478.8	3640.5	8510.5	816.33
SPAC30D11.09	Cwf19	complexed with Cdc5 protein Cwf19		6922.2	26526	7854.5	9706.5	6131.3	39537	5451.2	0	18004	3730.5	1217.4	4059.7	1151	0	6753.7	36570	10756	2925.3	0	6715.3	1123.9	0	0
SPBC28F2.04c	Cwf7	splicing factor Cwf7		216250	922780	93845	726310	361060	400330	62714	0	1120300	105320	54188	62128	48361	67785	87162	71039	214700	2457000	517530	46627	30455	115370	1613.3
SPBC211.02c	Cwf3	complexed with Cdc5 protein Cwf3		153440	508110	97207	469210	262260	265480	37195	8677.7	697620	59880	16698	31006	15513	18978	39471	43845	138810	1557300	398730	34826	27610	62104	165.7
SPBC3E7.13c	Syf2	splicing factor Syf2		7644.9	64567	28693	31511	29953	173010	37316	0	172850	13511	0	6095.1	5287.9	0	16814	16412	20794	139800	25560	2754.1	0	8948.3	0
SPBC31F10.11c	Cwf4	complexed with Cdc5 protein Cwf4		197970	1135100	153750	907800	400850	318170	90392	23794	1162400	122930	54272	68454	33257	59599	87190	96764	204030	2192500	535080	53950	37302	118380	0
SPBC32F12.05c	Cwf12	complexed with Cdc5 protein Cwf12		208520	533240	62025	504690	192470	299080	17028	7601.6	730370	18036	30804	25942	11522	41087	33317	16008	134710	1857600	251210	25187	8199.5	48895	0
SPCC188.11	Prp45	splicing factor Prp45		92415	388930	93899	245090	158310	186630	36631	10569	231440	42050	8527.2	14588	9608.8	20107	29420	84145	45700	1386200	273420	23889	12003	24902	0
SPBP22H7.07	Prp5	WD repeat protein Prp5		260420	899990	130220	694400	350030	269840	95908	8591.9	1330800	117270	28747	54332	31916	39914	73913	98940	130810	2478600	561590	76361	34800	126950	899.48
SPBC646.02	Cwf11	complexed with Cdc5 protein Cwf11		241980	701940	90917	524860	269440	291570	47364	8383.6	1209400	75086	26336	41847	15975	33473	48170	63860	120830	1890800	381550	26066	23279	91288	744.65
SPCP1E11.07c	Cwf18	complexed with Cdc5 protein Cwf18		21483	273890	28328	248860	36538	53684	0	0	40504	7680.3	0	0	0	0	0	0	73477	507140	68310	12623	5118	0	0
SPAC20H4.09		ATP-dependent RNA helicase, spliceosomal (predicted)		144880	1307000	76097	751240	230670	9580	7842.8	0	137020	2967.6	0	19361	3070.3	0	1506.6	0	10001	1983300	560270	16896	7153.3	40063	0
SPBC713.05		WD repeat protein, human MAPK organizer 1 (MORG1) family (predicted)		90214	696190	14928	438640	161170	0	0	0	34737	0	26960	0	0	0	7110.5	0	16325	1500000	368960	14341	6445.3	6109.9	0
SPAC20H4.06c		RNA-binding protein		102230	618160	62845	348570	171870	0	0	0	46159	0	0	1827	729.1	0	0	2250.7	3050.7	1699900	280450	9064.2	1134.8	24880	0
SPAC10F6.02c	Prp22	ATP-dependent RNA helicase Prp22		25616	62108	21911	68422	46083	56151	12914	13309	324450	24733	4282.7	8234.5	2031.6	8663.7	12334	13841	41592	124390	6633.1	4462.7	2683.3	6442.9	0
SPCC550.02c	Cwf5	RNA-binding protein Cwf5		173010	346020	57017	343270	250850	194630	78664	1472.3	550510	72916	36081	10947	10632	16400	29095	89133	122180	1772000	408870	31746	35245	87082	0
SPAC3A12.11c	Cwf2	RNA-binding protein Cwf2		70845	283620	53415	297460	159110	115980	27116	0	398980	26662	8788.6	14907	10192	14699	24108	0	63845	1474500	281220	22494	23557	49272	0
SPBC337.06c	Cwf15	complexed with Cdc5 protein Cwf15		30623	278920	55766	198950	55678	38499	4992.6	0	314800	28324	5558.8	4021.1	0	5840.1	23259	0	35807	445030	122600	0	4392.9	28152	0
SPBC24C6.11	Cwf14	G10 protein		117010	162250	56456	372090	145610	121320	25414	0	551910	42999	10123	9486.8	7182.4	0	39397	61964	51705	758490	152540	31223	6937.7	47981	0
SPBC6B1.10	Prp17	splicing factor Prp17		86746	296960	43479	293800	155280	105980	20259	3863.7	247550	49896	2856.9	3892.3	5738	3754.7	21498	84907	77676	1681100	398860	12731	12879	88313	3293.6
SPAC4A8.09c	Cwf21	complexed with Cdc5 protein Cwf21		52936	96090	36796	268240	85968	43385	52807	0	192860	32242	0	0	11252	0	30824	107140	92785	670990	147080	17814	7616.5	0	0
SPBC13E7.01	Cwf22	splicing factor Cwf22		72757	287720	389640	447380	195710	238230	327960	7788	443710	73431	8605.7	9512.2	114460	5880.4	38387	62276	66234	941500	117630	45982	15755	43789	1240.5
SPAC1F3.01	Rrp6	exosome 3'-5' exoribonuclease subunit Rrp6 (predicted)		70631	42547	296420	439920	557180	10087000	3237700	5482	56101000	4596300	30003	9201.6	21494	70908	22715	72989	41035	21713	0	71231	6604.3	33852	215.48
SPAC22A12.12c	Rrp40	exosome subunit Rrp40		48756	42634	207330	355540	224160	10534000	3627700	3404.3	47183000	6181700	83866	17787	29656	150330	66580	104100	76745	123050	1849.8	60036	14309	47534	0
SPAC2F7.14c	Rrp4	exosome subunit Rrp4		31456	86874	183530	368600	291900	9143000	3995100	25302	39913000	5629100	135540	11581	112250	143910	116840	149210	168820	413570	23753	152300	87787	70941	0
SPAC3G9.10c	Rrp41	exosomal 3'-to-5' phosphorolytic exoribonuclease Rrp41		109970	78901	176940	673830	636390	11242000	3463700	0	75135000	7710100	180440	57029	41725	360410	104420	0	109640	105180	3743.8	97882	28405	68982	0
SPBC115.01c	Rrp46	exosome subunit Rrp46		72067	73301	176170	606310	334910	10562000	3912300	0	64718000	6141400	143520	55794	14302	273550	54348	9487.4	74160	15387	0	61386	10324	41896	0
SPBC16G5.10	Rrp42	exosome subunit Rrp42		83614	22169	129700	378550	305580	7144900	3301600	0	55789000	6513200	45797	43216	15941	151620	83573	0	41212	26116	0	86713	36509	47002	3406.9
SPBC17D1.03c	Rrp43	exosome subunit Rrp43		37743	68873	262810	530990	323880	12217000	3840500	21828	96850000	6594700	148390	39619	24608	209680	63037	61315	41336	5305.9	0	50791	2601.8	9026.1	0
SPBC211.08c	Mtr3	exosomal 3'-5' exoribonuclease, PH-like Mtr3		48270	11314	184130	378620	363540	10458000	3674100	8024.4	53880000	7076200	79050	19885	22864	174540	22783	0	52679	97153	0	59514	2841.6	30403	0
SPBC26H8.10	Dis3	3'-5' exoribonuclease subunit Dis3 (predicted)		43428	68288	128610	416850	251470	7113700	2868800	8137.4	47342000	3932600	39174	22420	16940	77844	15446	35020	31754	44916	5332.7	38977	7698.6	37588	0
SPCC1840.11	Csl4	exosome subunit Csl4		70072	90559	175890	449320	259450	10341000	3638700	0	56606000	6071800	25977	30474	26715	162230	52671	0	57534	43315	0	55389	4898.8	51111	0
SPCC757.08	Rrp45	exosome subunit Rrp45		81305	101800	147590	469590	435520	11829000	4240100	7432.3	46084000	5841500	102440	44414	44349	228240	79664	0	63958	135380	2829.8	88881	18585	86874	1743.4
SPACUNK4.11c	Mpp6	nuclear exosome-associated RNA binding protein Mpp6		88412	37370	129790	336300	256250	4414100	2765100	23229	33385000	5512700	22430	112440	79645	108710	70939	0	55029	0	48755	47106	0	85456	0
