# Supplementary material for: The fission yeast MTREC complex targets CUTs and unspliced pre-mRNAs to the nuclear exosome
Source: Nat Commun. 2015 May 20;6:7050. doi: 10.1038/ncomms8050 (PMC4455066; doi:10.1038/ncomms8050)
Supplement: Supplementary Data 2 — Percentage sequence coverage of the purified proteins. The table summarizes the results of the LC-MS/MS analysis of the purified total protein fractions showing the percentage sequence coverage of the identified proteins. The abundance of the indicated proteins was color-coded, as in Supplementary Figure 1. (Black: = 2.5% of the bait, Gray: = 0.5% but < 2.5% of the bait, White: non-significant or < 0.5% of the bait). Colored borders indicate the different submodules of the MTREC complex, as identified in the analysis. [file ncomms8050-s3.xlsx]

## Sheet: Coverage No(%)
Percentage sequence coverage of the purified proteins
Prot.ID	Name	Descr	empty	Mtl1	Mtl1	Mtl1	Mtl1	Mtl1	Red1	Red1	Red1	Red1	Red1	Red5	Red5	Red5	Red5	Red5	Ars2	Cbc1	Nrl1	Ctr1	Mtl1	Mtl1	Mtl1	Mtl1
					red1Δ	pab2Δ	iss10Δ	rmn1Δ		pab2Δ	rrp6Δ	iss10Δ	rmn1Δ		red1Δ	pab2Δ	iss10Δ	rmn1Δ					Iss10	Cbc1	Pab2	(Neg)
SPAC17H9.02	Mtl1	TRAMP complex ATP-dependent RNA helicase (predicted)		82.6	86.5	86.5	87.4	89.1	87.3	80.7	79	84.5	88.9	74.6	16.5	27.6	77.4	67.2	65.3	52.5	87.4	75.9	84.9	77.3	70.5	50.6
SPAC1006.03c	Red1	RNA elimination defective protein Red1		83.1	7.4	83.3	82.4	82	83.1	80.3	81.2	81	82.9	79.5	4.4	58.1	80.8	72.3	62.2	66.9	19.7	1	81.7	76.4	77.1	64.2
SPBC725.08	Ars2	zf-C2H2 type zinc finger protein, implicated in RNAi (predicted)		72.4	8.9	64.5	75.7	66.7	78.8	59.1	78.5	80.8	70	62.6	25.6	28.1	65.4	60.8	92	74.4	26.9	16.3	81	68.1	62.4	31.4
SPAC6G10.07	Cbc1	nuclear cap-binding complex large subunit (predicted)		80	10.9	52.9	76	74.7	71.9	52.2	59.9	71.4	58.5	62.1	25.1	16.7	55.9	61.7	82.8	78.2	29.2	0	71	79.5	60	18.7
SPBC13A2.01c	Cbc2	nuclear cap-binding complex small subunit (predicted)		75.8	3.8	55.5	69.2	65.9	71.4	40.1	52.7	46.7	55.5	47.3	17	3.8	40.7	64.3	89	69.2	28.6	9.9	68.7	70.9	53.3	30.8
SPBC16E9.12c	Pab2	poly(A) binding protein Pab2		81.9	21.1	7.2	80.1	78.9	57.2	0	57.2	42.2	75.9	54.8	59.6	7.2	60.2	74.7	19.3	25.9	33.1	10.8	57.2	51.2	83.7	32.5
SPBC337.12	Red5	human ZC3H3 homolog		76.1	9.6	10.6	77.7	76.9	72.1	6.1	60.1	77.7	69.4	76.6	74.2	74.2	81.4	79.3	0	13.8	4.8	0	76.9	50.8	72.6	32.7
SPBC902.04	Rmn1	RNA-binding protein		75.7	22.6	28.2	73.2	0	51.4	14.9	61	50.3	0	66.4	60.1	13.2	66.6	0	12.7	20.7	5.1	0	71.3	53.7	64.2	22.2
SPCC736.12c	Mmi1	YTH family RNA binding protein Mmi1		77.3	53.9	76.8	62.1	79.3	86.5	78.9	76.2	63.1	77.9	73.4	75.2	63.9	66	71.9	60.7	66.4	71.7	35	77.5	77.7	76.8	29.5
SPAC7D4.14c	Iss10	sequence orphan		82.9	4.2	79.7	5.4	84.4	83.1	81.1	81.7	6.7	90.9	68.4	1.3	16.7	2.4	72.8	39.9	40.7	14.7	4.7	90.4	70.6	77.3	40.7
SPBC646.04	Pla1	poly(A) polymerase Pla1		77.9	20.8	75.1	78.6	80.2	74.9	69.8	65.4	68.9	76.5	45.4	23.7	32.7	50.2	57.6	4.8	32.3	18.6	0	69.1	68.4	60.8	27.4
SPBC20F10.05	Nrl1	NRDE-2 family protein (predicted)		55	62.8	54.1	57	57.6	1.9	4	0.9	5	2.1	4.8	3.1	5.1	0.9	3.5	0.9	2	64.6	47.3	39.1	7.1	8.2	0
SPAC140.04	Ctr1	conserved eukaryotic protein, human CCDC174 ortholog		65.8	76.3	56.3	66.8	65.1	6.4	13.6	12.5	10.8	23.1	17.6	16.9	14.2	5.8	10.8	0	10.8	71.9	65.1	55.6	34.9	46.8	10.2
SPAC29A4.08c	Prp19	ubiquitin-protein ligase E4		57.4	58.2	57	55.3	55.3	57.2	49	35.9	57	57	42.2	40.8	47.3	36.5	57	48	47.5	67.4	61.3	47.7	38.5	42.6	15.2
SPAC644.12	Cdc5	splicing factor, Prp19 complex subunit Cdc5		34.6	60.4	55.5	49.7	46.4	36.3	33.8	13.6	32.2	37.4	12.9	24.7	26.9	18.6	33.7	14.5	44.3	64.7	60.4	41.6	30.8	36.6	1.2
SPBC18H10.10c	Saf4	splicing associated factor Saf4		0	20.7	0	13	6.4	3.7	0	2.7	2.7	2.7	0	0	0	0	2.7	0	0	30.8	23.1	2.7	2.7	3.7	5.7
SPAC30D11.09	Cwf19	complexed with Cdc5 protein Cwf19		3	12.8	8.8	2	1.6	1.6	6.6	0	3.8	3	1.4	3.3	1.6	0	3.6	1.4	3	1.4	0	3	1.4	0	0
SPBC28F2.04c	Cwf7	splicing factor Cwf7		71.1	83.4	62	70.6	75.4	56.1	46	0	35.3	43.9	46	39	35.3	57.2	55.6	27.8	43.3	76.5	71.1	43.9	41.7	41.2	3.7
SPBC211.02c	Cwf3	complexed with Cdc5 protein Cwf3		50.6	48	42.7	47.3	48.1	47.6	25.1	12.2	38.9	31.1	15.3	20.1	21	15.7	27.1	12.5	44.2	62	58.5	37.1	30.3	25.2	1.5
SPBC3E7.13c	Syf2	splicing factor Syf2		6.1	17	17	9.6	10.9	17	10.9	0	17	3.5	0	3.5	3.5	0	10.9	7.4	9.6	17	17	6.1	0	7.4	0
SPBC31F10.11c	Cwf4	complexed with Cdc5 protein Cwf4		46.9	58.5	49.7	55.2	47.5	40.5	35.6	21.8	31.5	36.1	27.6	24.6	25.7	34.3	40.9	19.3	40.8	63.8	61.7	38.1	33.4	29.4	0
SPBC32F12.05c	Cwf12	complexed with Cdc5 protein Cwf12		61.8	57.1	41	66.8	54.4	48.8	13.4	15.7	54.4	18.4	24.9	18.9	18.4	20.3	32.3	15.7	48.8	67.7	67.7	31.3	21.2	17.5	0
SPCC188.11	Prp45	splicing factor Prp45		31.2	47.6	42.7	35.4	34.8	26.9	30.2	12.7	16.5	27.6	9.9	12.7	11.8	17.1	20.6	11.8	31.1	60.5	61.2	26.9	16.5	15.8	0
SPBP22H7.07	Prp5	WD repeat protein Prp5		67	70.8	56.2	60.7	60.5	46.3	48	11	52	41.4	22.4	37.6	36.6	30.7	39.1	32.8	50.7	77.2	74.6	42.7	27.7	45.2	5.3
SPBC646.02	Cwf11	complexed with Cdc5 protein Cwf11		47.7	55	44	48.4	44.5	39.8	24.4	8.3	34.3	32.9	21	21.6	17.8	22.6	25.5	14.6	37.1	62.7	55.6	21.4	24.8	28.7	1.3
SPCP1E11.07c	Cwf18	complexed with Cdc5 protein Cwf18		21.8	54.9	49.3	49.3	27.5	29.6	0	0	7	14.8	0	0	0	0	0	0	14.8	47.2	27.5	21.8	12.7	0	0
SPAC20H4.09		ATP-dependent RNA helicase, spliceosomal (predicted)		40.8	62.6	32	54.6	32.6	1.9	8.2	0	8.3	1.9	0	6.3	3.1	0	1.9	0	4.8	56.3	51.6	15.1	9	11.6	0
SPBC713.05		WD repeat protein, human MAPK organizer 1 (MORG1) family (predicted)		22.9	51.2	19.5	38.4	35.4	0	0	0	4	0	16.2	0	0	0	7.7	0	9.8	51.2	53.9	10.4	11.8	4	0
SPAC20H4.06c		RNA-binding protein		33.9	48.3	41.2	40.8	36.7	0	0	0	3.7	0	0	2.2	2.1	0	0	2.1	1.7	56.7	51.5	13.5	1.5	10.9	0
SPAC10F6.02c	Prp22	ATP-dependent RNA helicase Prp22		14.1	16.9	16.5	16	14.3	13.5	8.9	2.1	12.2	13.9	2.2	6.8	4.5	6.7	7.3	4.6	13.3	19.6	10.3	6.9	3.8	3.5	0
SPCC550.02c	Cwf5	RNA-binding protein Cwf5		48	49.4	43.5	52.5	47.5	33.9	42.1	2.5	44.4	39.3	22.6	11.6	18.1	20.6	20.1	13.6	39.5	65	60.2	39.3	44.1	37.6	0
SPAC3A12.11c	Cwf2	RNA-binding protein Cwf2		37.1	46.6	39.4	36.9	34.3	22.9	18	0	15.7	10.8	6.2	10.6	14.2	8	9.5	3.4	25.5	67.8	66	24.2	28.1	25.8	0
SPBC337.06c	Cwf15	complexed with Cdc5 protein Cwf15		8.7	49.4	41.1	45.3	21.9	13.2	4.5	0	23.4	21.5	11.3	11.3	0	11.3	15.8	0	23.4	52.8	43	0	4.5	20.4	0
SPBC24C6.11	Cwf14	G10 protein		36.3	30.8	36.3	36.3	36.3	27.4	21.9	0	28.8	23.3	8.9	8.9	14.4	0	36.3	30.8	30.8	57.5	36.3	36.3	20.5	21.9	0
SPBC6B1.10	Prp17	splicing factor Prp17		33	60.8	33	48.2	30.6	22.8	12.5	5.9	16.8	21.9	3.4	5.6	6.8	7	16.8	16.1	20.4	68.6	63.6	17.9	14.5	31.4	2
SPAC4A8.09c	Cwf21	complexed with Cdc5 protein Cwf21		29	35.8	38.6	44	23.2	13.3	18.4	0	11.3	23.2	0	0	7.2	0	23.5	25.6	43	52.2	52.2	23.9	19.8	0	0
SPBC13E7.01	Cwf22	splicing factor Cwf22		22.2	33.1	37	35.4	28.7	30	35.2	7.9	13.3	26.4	6.1	7.1	37	3.2	14.9	11.9	19.5	39.8	36	29.2	13.4	11.2	0.8
SPAC1F3.01	Rrp6	exosome 3'-5' exoribonuclease subunit Rrp6 (predicted)		36	19.6	61.1	52.1	59.2	76.3	69.4	3.1	75.4	72.8	18.4	7.9	22.5	30.1	17.1	13.5	24.6	13.6	0	44	11.8	21.6	2.8
SPAC22A12.12c	Rrp40	exosome subunit Rrp40		18.3	18.3	64.6	37.5	54.2	90.4	63.3	9.2	81.2	87.5	35.4	10	19.2	45.8	31.2	9.6	33.3	26.2	2.9	40	26.2	17.9	0
SPAC2F7.14c	Rrp4	exosome subunit Rrp4		12.5	14.6	40.1	26.4	28.9	68.4	59.3	10.9	68.4	68.4	13.7	2.4	14.6	29.5	16.4	5.5	8.2	10.9	5.8	28.3	15.5	17	0
SPAC3G9.10c	Rrp41	exosomal 3'-to-5' phosphorolytic exoribonuclease Rrp41		23.6	5.4	23.6	23.6	33.5	35.1	35.1	0	50.4	42.6	19	12.8	13.2	28.9	23.6	0	19	9.9	5.4	23.6	15.7	18.6	0
SPBC115.01c	Rrp46	exosome subunit Rrp46		29.2	23	39.8	53.1	46.5	89.4	67.7	0	73	73	35	21.2	14.6	49.6	21.2	7.1	34.5	6.2	0	28.3	21.2	15.9	0
SPBC16G5.10	Rrp42	exosome subunit Rrp42		35.1	8.4	26.4	30.4	31.1	49.8	43.5	0	47.8	50.2	17.4	13	22.7	39.5	33.1	4.3	13.7	8.4	0	35.1	24.4	25.1	3.3
SPBC17D1.03c	Rrp43	exosome subunit Rrp43		11.1	35.2	56.7	54.4	44.4	78.1	68.5	5.6	68.9	78.1	24.8	17	23.3	37.8	31.5	12.6	17	4.4	0	58.5	5.9	3.7	0
SPBC211.08c	Mtr3	exosomal 3'-5' exoribonuclease, PH-like Mtr3		26.8	12.1	48.6	33.1	46.7	51.8	48.6	7.8	57.6	51.4	29.6	12.5	24.5	40.9	14.4	0	15.2	15.6	0	37.4	3.5	8.9	0
SPBC26H8.10	Dis3	3'-5' exoribonuclease subunit Dis3 (predicted)		24.7	15.8	51.3	46.1	42.3	71.5	66	3.8	66.1	68	21.4	14.1	18.2	31	9.3	9.8	18.9	12.5	3.6	30	8.4	16.8	0
SPCC1840.11	Csl4	exosome subunit Csl4		39.8	40.3	70.7	61.9	38.7	92.8	84.5	0	92.8	92.8	14.9	27.1	29.8	39.8	23.2	0	29.3	30.4	0	39.8	9.4	37	0
SPCC757.08	Rrp45	exosome subunit Rrp45		39.9	33.3	45.4	55.7	52.2	70.8	59.5	3.4	64.9	66.7	39.9	39.5	30.9	47.8	30.2	0	25.8	34	4.8	40.9	25.4	20.3	3.4
SPACUNK4.11c	Mpp6	nuclear exosome-associated RNA binding protein Mpp6		23.4	12.8	52.7	46.3	41	67.6	66.5	4.3	62.8	62.8	9.6	4.3	36.7	37.2	34	0	9.6	0	8	35.1	0	4.3	0
